# Supplementary material for: Effects of Incorporation of Porous Tapioca Starch on the Quality of White Salted (Udon) Noodles
Source: Foods. 2023 Apr 16;12(8):1662. doi: 10.3390/foods12081662 (PMC10137948; doi:10.3390/foods12081662)
Supplement: Supplementary file 1 [file foods-12-01662-s001.zip]

Archive with 1 entries (1 files):
- foods-2311906-supplementary.pdf
